# Supplementary material for: Preparation and Investigation of High Surface Area Aerogels from Crosslinked Polypropylenes
Source: Polymers (Basel). 2024 May 12;16(10):1382. doi: 10.3390/polym16101382 (PMC11125074; doi:10.3390/polym16101382)
Supplement: Supplementary file 1 [file polymers-16-01382-s001.zip]

Archive with 1 entries (1 files):
- polymers-2957307-supplementary.pdf
